# Supplementary material for: Somatic Embryogenesis and Genetic Transformation of Caragana intermedia
Source: Plants (Basel). 2025 May 21;14(10):1545. doi: 10.3390/plants14101545 (PMC12114626; doi:10.3390/plants14101545)
Supplement: Supplementary file 1 [file plants-14-01545-s001.zip]

Archive with 1 entries (1 files):
- plants-3643794-supplementary.pdf
